# Supplementary material for: Establishment of stable expression of firefly luciferase and EGFP in a canine inflammatory mammary carcinoma cell line and tumor-bearing model in nude mice
Source: Front Vet Sci. 2022 Aug 2;9:935005. doi: 10.3389/fvets.2022.935005 (PMC9378969; doi:10.3389/fvets.2022.935005)
Supplement: Supplementary file 3 [file Table_1.XLSX]

## Sheet: Sheet1
Days	CHMp(OD450 value)					CHMp-Luc-EGFP(OD450 value)
1	0.007	0.003	0.006	0.014	0.004	0.014	0.008	0.03	0.024	0.009
2	0.078	0.079	0.061	0.074	0.067	0.058	0.045	0.045	0.033	0.057
3	0.2445	0.2425	0.2335	0.2245	0.2405	0.1145	0.1595	0.1585	0.1855	0.1385
4	0.456	0.485	0.543	0.526	0.488	0.37	0.428	0.323	0.393	0.45
5	0.81	0.899	0.856	0.833	0.829	0.884	0.831	0.965	0.941	0.91
6	1.373	1.419	1.465	1.304	1.391	1.404	1.446	1.45	1.409	1.396
