# Supplementary material for: Establishment of stable expression of firefly luciferase and EGFP in a canine inflammatory mammary carcinoma cell line and tumor-bearing model in nude mice
Source: Front Vet Sci. 2022 Aug 2;9:935005. doi: 10.3389/fvets.2022.935005 (PMC9378969; doi:10.3389/fvets.2022.935005)
Supplement: Supplementary file 4 [file Table_2.XLSX]

## Sheet: Sheet1
cells	bioluminescence intensity
80000	87200000	109000000	99900000
60000	77200000	94500000	85000000
40000	51100000	51100000	49800000
20000	27900000	27400000	30100000
10000	15200000	14100000	15500000
5000	9510000	9460000	8350000
2500	5140000	5360000	4730000
