# Supplementary material for: Establishment of stable expression of firefly luciferase and EGFP in a canine inflammatory mammary carcinoma cell line and tumor-bearing model in nude mice
Source: Front Vet Sci. 2022 Aug 2;9:935005. doi: 10.3389/fvets.2022.935005 (PMC9378969; doi:10.3389/fvets.2022.935005)
Supplement: Supplementary file 5 [file Table_3.XLSX]

## Sheet: Sheet1
cells	fluorescence intensity
80000	11800000	14100000	13100000
60000	10100000	11700000	10100000
40000	6770000	6860000	6450000
20000	4100000	4150000	4270000
10000	3110000	3140000	3200000
5000	2420000	2590000	2440000
2500	2020000	2220000	2040000
