# Supplementary material for: Establishment of stable expression of firefly luciferase and EGFP in a canine inflammatory mammary carcinoma cell line and tumor-bearing model in nude mice
Source: Front Vet Sci. 2022 Aug 2;9:935005. doi: 10.3389/fvets.2022.935005 (PMC9378969; doi:10.3389/fvets.2022.935005)
Supplement: Supplementary file 6 [file Table_4.XLSX]

## Sheet: Sheet1
	0h (μm)	24h (μm)	migration rate
CHMp-Luc-EGFP	863.314	321.841	0.627203
	858.464	243.494	0.716361
	902.341	297.516	0.670284
	902.317	165.779	0.816274
	960.831	292.749	0.695317
	975.517	453.392	0.535229
CHMp	955.044	297.081	0.688935
	819.235	224.599	0.725843
	751.046	170.702	0.772714
	809.68	296.704	0.633554
	1057.58	370.717	0.649466
	887.652	307.001	0.654143
