# Supplementary material for: Establishment of stable expression of firefly luciferase and EGFP in a canine inflammatory mammary carcinoma cell line and tumor-bearing model in nude mice
Source: Front Vet Sci. 2022 Aug 2;9:935005. doi: 10.3389/fvets.2022.935005 (PMC9378969; doi:10.3389/fvets.2022.935005)
Supplement: Supplementary file 8 [file Table_6.XLSX]

## Sheet: Sheet1
Tumor weight (g)
CHMp	2.0622	1.6551	1.3205	1.1988	1.2154
CHMp-Luc-EGFP	0.8199	1.0908	0.7886	1.1509	1.5162
