# Supplementary material for: Establishment of stable expression of firefly luciferase and EGFP in a canine inflammatory mammary carcinoma cell line and tumor-bearing model in nude mice
Source: Front Vet Sci. 2022 Aug 2;9:935005. doi: 10.3389/fvets.2022.935005 (PMC9378969; doi:10.3389/fvets.2022.935005)
Supplement: Supplementary file 9 [file Table_7.XLSX]

## Sheet: Sheet1
Day	bioluminescence intensity
1	2750000000	1760000000	2730000000	563000000	643000000
5	14900000000	5850000000	11900000000	15900000000	8020000000
10	63700000000	99100000000	46700000000	13700000000	28500000000
15	123000000000	84600000000	37700000000	140000000000	157000000000
19	128000000000	99800000000	139000000000	154000000000	158000000000
