# Supplementary material for: Establishment of stable expression of firefly luciferase and EGFP in a canine inflammatory mammary carcinoma cell line and tumor-bearing model in nude mice
Source: Front Vet Sci. 2022 Aug 2;9:935005. doi: 10.3389/fvets.2022.935005 (PMC9378969; doi:10.3389/fvets.2022.935005)
Supplement: Supplementary file 10 [file Table_8.XLSX]

## Sheet: Sheet1
Day	fluorscence intensity
1	45500000	21700000	47200000	21300000	26300000
5	332000000	66600000	296000000	331000000	127000000
10	926000000	725000000	542000000	1060000000	634000000
15	2060000000	1180000000	537000000	1630000000	1350000000
19	1760000000	964000000	1970000000	1930000000	1790000000
