# Supplementary material for: Establishment of stable expression of firefly luciferase and EGFP in a canine inflammatory mammary carcinoma cell line and tumor-bearing model in nude mice
Source: Front Vet Sci. 2022 Aug 2;9:935005. doi: 10.3389/fvets.2022.935005 (PMC9378969; doi:10.3389/fvets.2022.935005)
Supplement: Supplementary file 11 [file Table_9.XLSX]

## Sheet: Sheet1
IHC positive rate (%)
CHMp	CHMp-Luc-EGFP
14.4255	18.1689
17.499	17.4945
14.1751	12.1426
15.8033	16.4523
19.4959	18.5394
12.4016	19.2819
13.2619	16.428
13.0518	16.3953
17.6851	17.1222
