# Supplementary material for: Establishment of stable expression of firefly luciferase and EGFP in a canine inflammatory mammary carcinoma cell line and tumor-bearing model in nude mice
Source: Front Vet Sci. 2022 Aug 2;9:935005. doi: 10.3389/fvets.2022.935005 (PMC9378969; doi:10.3389/fvets.2022.935005)
Supplement: Supplementary file 12 [file Table_10.XLSX]

## Sheet: Sheet1
tumor size (mm3)
days	CHMp					CHMp-Luc-EGFP
8	57.4573	37.547	99.1115	94.6304	49.2084	89.2669	69.3972	53.9648	102.944	106.115
9	65.5831	57.5637	102.858	85.8406	80.2391	127.492	104.307	101.33	170.6	86.0743
10	105.186	76.6963	247.82	68.4393	79.6638	182.893	143.729	117.248	174.18	147.709
11	155.917	77.2361	294.884	89.94	118.122	243.843	193.548	227.066	206.642	251.342
12	219.867	130.13	352.555	117.105	175.296	330.124	298.78	249.084	275.013	273.413
13	277.178	214.044	410.695	177.421	227.702	396.97	388.646	331.586	279.228	331.002
14	457.658	338.466	562.917	334.149	238.136	533.955	452.449	351.303	421.307	491.9
15	525.959	463.756	610.849	457.122	343.378	699.551	628.226	606.388	514.914	617.29
16	674.667	570.375	772.139	697.309	734.033	760.232	698.112	701.378	647.922	732.604
17	728.721	711.753	730.862	636.434	704.018	796.007	832.821	774.462	851.654	1065.38
18	938.964	902.266	1091.47	679.512	1297.42	1091.77	908.431	902.568	1031.33	1133.78
19	1267.92	1011.67	1161.95	1090.21	1594.85	1236.07	970.941	940.691	1095.46	1096.75
